# Supplementary material for: Dynamic modulation of subthalamic nucleus activity facilitates adaptive behavior
Source: PLoS Biol. 2023 Jun 1;21(6):e3002140. doi: 10.1371/journal.pbio.3002140 (PMC10234560; doi:10.1371/journal.pbio.3002140)
Supplement: S1 Data — Mat1: Data for Fig 1C. Force (colums 1–1,001) and yank (columns 1,002–2,002) from −0.5 to +0.5 s aligned to peak force. Mat2: Data for Fig 1D. Average points (column 1), coefficient of variation (column 2) and by-trial change in force (column 3). Mat3: Data for Fig 2A. Struct containing powerspectrums of frequencies (2–100 Hz) * time (−3 to +3 s aligned to Value-feedback). Each cell corresponds to an individual participant. Mat4: Data for Fig 2B: Alpha power from −1 to +2 s aligned to Value-feedback. Mat5: Data for Fig 2C: Same as Mat4 for beta power. Mat6: Data for Fig 2D. Regression between beta power and Value-feedback (t-statistic from LME) from 0 to +2 s aligned to the Value-cue. Mat7: Data for Fig 2E. Same as Mat6 for Direction feedback. Mat8: Data for Fig 3A. Same as Mat3 for movement aligned data (−3 to +3 s aligned to peak force). Mat9: Data for Fig 3B. Same as Mat4 for movement aligned data (−1 to +2 s aligned to peak force) and gamma power. Mat10: Data for Fig 3C. Same as Mat9 for beta power. Mat11: Data for Fig 3D. Regression between beta power and absolute change in force (t-statistic from LME) from −1 to 0 s aligned to peak force. Mat12: Data for Fig 3E. Same as Mat11 for change in force. Mat13: Data for Fig 4B. DBS effects on absolute change in force from 0 to +2 s aligned to Value-feedback. Mat14: Data for Fig 4C. Absolute change in force without stimulation (first column) and with stimulation (second column) for DBSvalue. Mat15: Data for Fig 4D. Beta power from the stimulation session from −1 to +2 s aligned to Value-feedback. Mat16: Data for Fig 4E. Beta power separately for DBSmove (rows 1–14) and DBSvalue (rows 15–28) from 180 to 700 ms after Value-feedback. Mat17: Data for Fig 4F. Beta power during the significant time window from Fig 4E with stimulation during DBSvalue (first column) and DBSmove (second column). Mat18: Data for Fig 5B. DBS effects on absolute change in force from −1 to 0 s aligned to peak force. Mat19: Data for Fig 5C. Absolute [file pbio.3002140.s012.zip]

Archive with 37 entries (36 files):
- S1_Data/
- S1_Data/Mat2.mat
- S1_Data/Mat3.mat
- S1_Data/Mat1.mat
- S1_Data/Mat4.mat
- S1_Data/Mat5.mat
- S1_Data/Mat7.mat
- S1_Data/Mat6.mat
- S1_Data/Mat31.mat
- S1_Data/Mat25.mat
- S1_Data/Mat19.mat
- S1_Data/Mat18.mat
- S1_Data/Mat24.mat
- S1_Data/Mat30.mat
- S1_Data/Mat26.mat
- S1_Data/Mat32.mat
- S1_Data/Mat33.mat
- S1_Data/Mat27.mat
- S1_Data/Mat23.mat
- S1_Data/Mat36.mat
- S1_Data/Mat22.mat
- S1_Data/Mat34.mat
- S1_Data/Mat20.mat
- S1_Data/Mat21.mat
- S1_Data/Mat35.mat
- S1_Data/Mat10.mat
- S1_Data/Mat11.mat
- S1_Data/Mat13.mat
- S1_Data/Mat12.mat
- S1_Data/Mat16.mat
- S1_Data/Mat17.mat
- S1_Data/Mat29.mat
- S1_Data/Mat15.mat
- S1_Data/Mat14.mat
- S1_Data/Mat28.mat
- S1_Data/Mat8.mat
- S1_Data/Mat9.mat
